# Supplementary material for: The Role of Needle Fear in Pediatric Flu Vaccine Hesitancy: A Cross-Sectional Study in Bologna Metropolitan Area
Source: Vaccines (Basel). 2022 Aug 25;10(9):1388. doi: 10.3390/vaccines10091388 (PMC9506010; doi:10.3390/vaccines10091388)
Supplement: Supplementary file 1 [file vaccines-10-01388-s001.zip]

Archive with 1 entries (1 files):
- vaccines-1874711-supplementary.pdf
